# Supplementary material for: The Flavonoid Rich Black Currant (Ribes nigrum) Ethanolic Gemmotherapy Extract Elicits Neuroprotective Effect by Preventing Microglial Body Swelling in Hippocampus and Reduces Serum TNF-α Level: Pilot Study
Source: Molecules. 2023 Apr 19;28(8):3571. doi: 10.3390/molecules28083571 (PMC10145433; doi:10.3390/molecules28083571)
Supplement: Supplementary file 1 [file molecules-28-03571-s001.zip]

Archive with 1 entries (1 files):
- molecules-2354561-supplementary.pdf
